# Supplementary material for: Nutrient Patterns and Body Mass Index: A Comparative Longitudinal Analysis in Urban Black South African Adolescents and Adults
Source: Nutrients. 2023 Feb 21;15(5):1075. doi: 10.3390/nu15051075 (PMC10004796; doi:10.3390/nu15051075)
Supplement: Supplementary file 1 [file nutrients-15-01075-s001.zip]

Archive with 1 entries (1 files):
- nutrients-2211878-supplementary.pdf
